# Supplementary material for: Identification of anti-mouse PD-1 agonist antibodies that inhibit T cell activation
Source: Front Immunol. 2025 Sep 23;16:1631929. doi: 10.3389/fimmu.2025.1631929 (PMC12500435; doi:10.3389/fimmu.2025.1631929)
Supplement: Supplementary file 5 [file Table1.xlsx]

## Sheet: Sheet1
Antibodies	clone	company	catalog#
Anti-Mouse PD-1 - Purified In vivo GOLD™	RMP1-30	Leinco Technologies, Inc.	C3442
Ultra-LEAF™ Purified anti-mouse CD279 (PD-1) Antibody	29F.1A12	BioLegend	135246
Ultra-LEAF™ Purified anti-mouse CD279 (PD-1) Antibody	RMP1-14	BioLegend	114110
CD279 (PD-1) Monoclonal Antibody (J43), Functional Grade	J43	eBioscience	16-9985-85
Ultra-LEAF™ Purified Rat IgG2a, κ Isotype Ctrl Antibody	RTK2758	BioLegend	400544
Ultra-LEAF™ Purified Rat IgG2b, κ Isotype Ctrl Antibody	RTK4530	BioLegend	400644
Purified Armenian Hamster IgG Isotype Ctrl Antibody	HTK888	BioLegend	400902
PerCP/Cyanine5.5 anti-human IgG Fc Recombinant Antibody	QA19A42	BioLegend	366910
Recombinant Mouse B7-H1 (PD-L1, CD274)-Fc Chimera (carrier-free)		BioLegend	758206
Rat Anti-Mouse CD16/32-LE/AF (93)	93	Southern Biotech	1630-14
PE anti-mouse CD279 (PD-1) Antibody	29F.1A12	BioLegend	135206
PE anti-mouse CD279 (PD-1) Antibody	RMP1-14	BioLegend	114117
PE anti-mouse CD279 (PD-1) Antibody	RMP1-30	BioLegend	109103
PE Rat IgG2a, kappa Isotype Ctrl Antibody	RTK2758	BioLegend	400508
PE Rat IgG2b, kappa Isotype Ctrl Antibody	RTK4530	BioLegend	400608
FITC anti-mouse I-A/I-E Antibody	M5/114.15.2	BioLegend	107606
CD80 (B7-1) Monoclonal Antibody (16-10A1), PE	16-10A1	eBioscience	12-0801-81
FITC anti-mouse CD86 Antibody	A17199A	BioLegend	159219
APC anti-mouse CD273 (B7-DC, PD-L2) Antibody	TY25	BioLegend	107210
APC anti-mouse CD274 (B7-H1, PD-L1) Antibody	10F.9G2	BioLegend	124312
APC anti-mouse CD16/32 Antibody	93	BioLegend	101326
